# Supplementary material for: Impact of EV administration on murine hematology and metabolism
Source: PeerJ. 2026 Mar 23;14:e20952. doi: 10.7717/peerj.20952 (PMC13020431; doi:10.7717/peerj.20952)
Supplement: Supplemental Information 1 [file peerj-14-20952-s001.xlsx]

## Sheet: Fig2
Group	Non-EVs	Non-EVs	Non-EVs	Non-EVs	Non-EVs	Non-EVs	Non-EVs	Non-EVs	M-EVs	M-EVs	M-EVs	M-EVs	M-EVs	M-EVs	M-EVs	M-EVs	R-EVs	R-EVs	R-EVs	R-EVs	R-EVs	R-EVs	R-EVs	R-EVs
Sample	Non1	Non2	Non3	Non4	Non5	Non6	Non7	Non8	M1	M2	M3	M4	M5	M6	M7	M8	R1	R2	R3	R4	R5	R6	R7	R8
AG	0.75	0.8	0.8	0.8	0.8	0.85	0.84	0.8	0.8	0.8	0.9	0.8	0.8	0.8	0.9	0.8	0.7	0.8	0.9	0.7	0.7	0.8	0.85	0.75
ALB	24	24	23	22	24	25	24	23	24	24	25	23	23	24	24	23	25	22	23	23	22	24	26	23
ALP	126	128	115	118	127	137	130	115	124	137	106	126	115	130	115	124	258	182	144	201	200	190	220	210
AST	120	115	158	134	162	135	117	127	112	110	153	162	115	130	145	120	130	107	172	136	120	150	145	135
CREA	16.1	15.2	13.1	12.5	13.5	14.1	13.7	14	16	14	12	12	13	15	14	12	14.9	16.25	12.9	16.5	15.53	16.75	12.76	17.2
GLB	31.4	26	18	24.1	27.3	25.1	23.5	24.3	34.7	20	16.4	28.4	20.5	18.4	21.4	24.1	19.5	21.5	20	20.1	19	20.9	21.8	19.3
GLUE	3.5	3.71	3.46	3.1	3.2	4.1	4.3	4.2	3.29	3.81	3.73	3.47	3	4.12	4.05	3.5	3.63	3.45	4.18	4.52	4.2	3.47	3.5	4.1
TCHO	1.37	1.42	1.46	1.51	1.57	1.49	1.51	1.49	1.72	1.44	1.41	1.59	1.55	1.6	1.45	1.5	1.6	1.29	0.93	1.3	1.2	1.5	1.7	1.1
TG	0.52	0.56	0.46	0.78	0.51	0.57	0.5	0.61	0.53	0.52	0.44	0.89	0.5	0.55	0.46	0.6	0.64	0.64	0.4	0.59	0.5	0.55	0.5	0.6
TP	55	56	54	56	51	52	58	54	56	54	55	53	52	54	55	53	61	52	50	55	51	60	54	57
UREA	11.5	11.8	11.2	11	9	12.1	9.8	9.3	12.1	11.9	11.3	10.7	7.7	11.7	9.8	9.5	10.2	8.9	11.3	9.8	9.9	7.4	10.3	9.6
ALT	45	34	49	57	43	48	38	51	40	28	47	61	35	50	45	55	57	50	57	53	52	48	55	58
WBC	8.1	11.63	12.87	10.1	8.26	10.12	10.42	9.87	7.9	11.74	12.92	10.05	9	11	10.5	10	6.09	8.46	7.51	6.18	6.5	7	8	7.5
MO	0.06	0.18	0.11	0.13	0.08	0.12	0.15	0.11	0.07	0.19	0.12	0.14	0.1	0.15	0.14	0.12	0.17	0.06	0.13	0.13	0.1	0.12	0.14	0.15
RBC	8.75	9.1	9.43	9.3	9.15	9.21	9.18	9.07	8.95	9.09	9.56	9.38	9	9.2	9.3	9.1	9.34	9.75	9.27	8.91	9	9.5	9.4	9.2
HCT	44.9	45.3	46.1	46.7	45.8	45.9	45.5	45.2	45.6	44.8	46.9	46.2	45	46	45.5	45.7	46.7	48.2	46.8	43.9	45	47	45.5	46
RDW	24.1	23.5	22.4	23.3	22.1	23.6	22.4	23.1	24.2	22.5	22.8	24.2	22	23	22.5	23.5	22.7	22.5	21.8	21.4	21.5	24.1	22.3	21.8
MCV	50.1	48.3	48.5	48.7	49	49.8	49.7	49.2	50.9	49.3	49.1	49.3	49	50	49.5	49.8	50	49.4	50.5	49.3	49	50	49.5	49.8
HGB	134	132	135	134	129	136	133	131	132	131	137	135	130	135	136	134	134	141	135	129	135	140	138	142
MCHC	287	289	291	293	287	289	293	295	289	292	292	292	285	290	288	291	287	293	288	294	285	290	289	292
MCH	14.1	14.3	14.2	14.5	14.3	14.2	14.1	14.6	14.7	14.4	14.3	14.4	14.5	14.6	14.3	14.4	14.3	14.5	14.6	14.5	14.2	14.6	14.3	14.5
LY	7.1	8.5	9.7	9.8	9.2	9.5	8.9	9.8	7.08	8.5	10.7	8.9	8	9	8.5	8.7	4.48	3.46	3.02	1.86	3.5	4.5	3.8	2
BA	0	0.01	0	0	0	0.01	0	0	0	0.01	0	0.01	0	0.01	0	0.01	0.01	0	0.01	0.01	0.01	0	0.01	0.01
EO	0.09	0.14	0.18	0.25	0.12	0.16	0.21	0.16	0.08	0.15	0.22	0.26	0.1	0.2	0.25	0.15	0.02	0.14	0.12	0.08	0.3	0.1	0.11	0.09
NE	0.54	2.79	2.1	0.73	1.8	1.2	1.4	1.2	0.67	2.89	1.88	0.74	1.9	2	1.6	1.3	1.41	4.8	4.23	4.1	1.3	3.5	1.2	1.9
PLT	845	935	986	1003	890	951	1026	962	853	940	1078	1006	800	950	1030	970	885	970	929	1045	900	980	950	1030
PDW	6.5	6.6	6.8	6.5	6.5	6.7	6.5	6.6	6.9	6.6	6.9	6.5	6.5	6.8	6.6	6.7	6.7	6.7	6.4	6.4	6.5	6.8	6.6	6.5
MPV	8.4	8.3	8.8	8.5	8.4	8.6	8.5	8.7	8.9	8.3	8.7	8.4	8.5	8.7	8.4	8.6	8.4	8.3	8.1	8.3	8.2	8.3	8.9	8.5

## Sheet: Fig3
Group	0h	0h	0h	0h	0h	0h	1h	1h	1h	1h	1h	1h	1h	2h	2h	2h	2h	2h	2h	2h	2h	4h	4h	4h	4h	4h	4h	4h	4h	4h	8h	8h	8h	8h	8h	8h	8h	12h	12h	12h	12h	12h	12h	12h	12h	24h	24h	24h	24h
sample	M1-0	M2-0	M3-0	M4-0	M5-0	M6-0	M1-1h	M2-1h	M3-1h	M4-1h	M5-1h	M6-1h	M7-1h	M1-2h	M2-2h	M3-2h	M4-2h	M5-2h	M6-2h	M7-2h	M8-2h	M1-4h	M2-4h	M3-4h	M4-4h	M5-4h	M6-4h	M7-4h	M8-4h	M9-4h	M1-8h	M2-8h	M3-8h	M4-8h	M5-8h	M6-8h	M7-8h	M1-12h	M2-12h	M3-12h	M4-12h	M5-12h	M6-12h	M7-12h	M8-12h	M1-24h	M2-24h	M3-24h	M4-24h
A/G	0.89	1.04	1.42	0.89	1.33	0.63	1.23	1.62	1.71	1.73	1.61	1.7	1.68	1.56	1.42	1.47	1.82	1.48	1.3	1.43	1.67	1.42	1.5	1.48	0.94	1.71	1.4	0.63	1.19	1.32	1.66	1.5	1.43	1.17	1.22	1.28	1.21	1.63	1.32	1.23	1.13	1.65	1.48	1.33	0.79	1.19	1.18	1.24	1.19
ALB	26.7	23.1	27	21.5	31.7	24	19	25.8	26.5	27.2	25.7	27.3	25.5	25	26.3	25.7	26.5	26.6	25.1	24.3	26.7	27	30	31	24	32.1	25.2	24	26.9	28	29.3	29.5	31.7	26.3	24.7	25.7	26.8	31.8	28.3	27.5	26.1	30.9	27	26.7	24.2	28.2	29.3	25.8	26.7
ALP	252	209	335	68	187	80	300	410	380	420	315	295	427	170	250	270	280	283	263	276	162	150	250	300	99	304	320	80	297	303	335	271	266	169	161	141	218	145	240	115	199	214	231	135	106	120	136	128	122
AST	118	141	170	109	212	191	180	200	220	210	250	256	157	155	165	175	150	154	159	187	148	180	200	210	171	218	444	191	164	202	178	160	171	173	169	280	104	85	95	130	150	88	73	107	199	140	153	100	158
CREA	16.27	14.95	27.4	15.28	14.71	16.66	19.8	14.79	17.77	17.75	17.81	17.84	17.78	12	16.5	14	18.5	17.56	11.66	13.01	35.3	15	16.5	14.8	17.45	14.67	15.67	16.66	19.44	16.55	14.78	13.96	15.72	14.64	15.64	17.42	15.87	15.8	18.1	16.5	17.3	16.03	19.36	15.26	17.62	15.5	16.2	13.9	14.8
Glb	30.1	22.2	19	24.1	23.8	38.2	15.5	15.9	15.5	15.7	16	16.1	15.2	16	18.5	17.5	14.6	18	19.3	17	16	19	20	21	25.4	18.8	18	38.2	22.7	21.2	17.7	19.7	22.2	22.4	20.2	20.1	22.1	19.5	21.5	22.3	23	18.7	18.3	20.1	30.7	15.5	16.2	13.9	14.8
GLUO	1.86	2.09	3.45	4	5.47	2.97	4.3	5	4.5	4.9	4.2	4.17	5.56	1	3.5	2.5	2.8	2.83	0.87	3.32	2.6	2	3.5	2.5	2.04	2.86	3.34	2.97	4.16	2.92	2.64	2.34	3.57	8.25	1.88	9.34	7.73	1.5	2.5	3.2	3.51	3.94	3.02	4.4	10.74	1.6	2.1	2.8	3.2
TCHO	1.33	1.78	1.95	1.15	1.7	1.08	1.2	1.5	1.6	1.3	1.7	1.13	1.84	1.2	1.6	1.5	1.3	2.26	1.22	1.39	1.41	1.5	2	2	2.16	1.45	2.28	1.08	2.56	2.34	2.57	1.87	2.45	1.31	1.25	1.28	1.43	1.45	1.5	1.25	1.65	1.57	1.36	1.38	1.07	1.45	1.5	1.3	1.35
TG	0.75	0.64	0.65	1.86	0.59	0.6	0.95	1.1	1.3	1.5	1	0.88	1.6	0.9	2	1.6	1.1	2.22	1.15	0.86	1.48	0.8	1.5	1.2	1.92	0.51	2.47	0.6	1.78	1.84	2.27	1.22	1.43	0.48	0.6	0.69	1.21	0.55	0.72	0.63	0.77	0.4	0.4	0.79	0.4	0.52	0.6	0.75	0.54
TP	47.6	45.3	46	45.6	55.5	62.2	41	40.9	42	41.5	40.5	43.4	40.7	40	43	42	44	44.6	44.4	41.3	16	45	49	50	49.4	50.9	43.2	62.2	49.6	49.2	47	49.2	53.9	48.7	44.9	45.8	49	48.2	52	47.5	50	49.6	45.3	46.8	54.9	51.5	52.8	50	49.8
UREA	10.6	9.1	10.5	8.4	11.6	11.8	9	11	8.5	10	9.5	11.6	7.8	12.2	9.5	7.9	11.3	6.7	6	7.4	6	7	9	7.5	7.2	9.4	7.6	11.8	8	9	8.1	9	7.9	10.7	10.4	12.5	11.8	11.9	12.3	12.1	12.5	12.4	13.6	12.2	11.6	11.5	12.2	11.8	11
ALT	40	47	60	65	38	37	76	75	80	72	79	79	73	35	40	45	30	48	48	43	32	40	45	55	52	49	96	37	54	44	47	41	45	42	33	42	24	34	49	52	36	28	24	35	36	34	35.5	31	39
WBC	6.8	3.45	7.97	6.27	1.38	10.33	4.5	6.7	3.5	7.47	2.07	5.54	0.87	10	10.5	11	9.5	11.22	10.08	10.54	9.8	3	5	6	4.5	2.9	3.33	10.33	7.04	3.27	5.21	2.36	3.34	4.97	8.65	4.33	10.5	2.8	4.5	3.9	4.2	1.75	5.65	5.55	4	3.9	4.9	4.3	4.6
MO	0.22	0.26	0.31	0.34	0.04	0.15	0.25	0.45	0.2	0.78	0.17	0.28	0.02	0.3	0.5	0.45	0.6	0.34	0.63	0.52	0.23	0.2	0.3	0.4	0.35	0.22	0.36	0.15	0.89	0.28	0.59	0.13	0.18	0.01	0.08	0.02	0.03	0.26	0.31	0.38	0.2	0.01	0.01	0.02	0.02	0.22	0.15	0.12	0.005
RBC	8.44	8.24	8.48	9.35	10.23	10.85	5.5	7	6	6.6	4.38	10.53	8.24	8	9	9.5	9.6	9.28	9.49	8.91	9.74	9	10.5	11	12.16	9.93	8.75	10.85	10.19	9.79	8.8	8.8	8.82	9.2	9.68	8.95	9.91	9.7	11	9.9	10.48	10.48	8.85	10.01	10.2	9.1	9.8	9.4	8.9
HCT	42.1	39.3	43.5	44.7	55.6	53.5	22	40	30	31.1	20	51.7	41.4	41	43	46	44	45.5	46.8	41.5	46.9	45	50	53	59.2	47.7	42.1	53.5	48.5	56	44.3	44.4	43.4	50.7	52.8	49.2	52.5	54	48	55	46.5	57.2	45.2	51.1	56	45.8	52	50.3	44.9
RDW	24.6	24.4	21.9	25.6	27.9	27.21	21	24	19.5	22.3	19.7	24.8	26.2	23	25	26.5	24	26.1	27.8	25	22.9	25	26.5	24	26.8	24.8	27.2	25.6	27.2	29.8	22	23.2	22.3	30.2	27.4	26.2	28.5	27.2	27.5	26.8	27.3	27.9	26.7	27.9	27.3	27	25.5	26.6	24.9
MCV	49.9	47.7	51.3	47.8	54.3	49.3	46.5	49	47.5	47.1	45.7	49.1	50.2	46	47	49	48	49	49.3	46.6	48.2	47.8	48	48.5	48.7	48	48.1	49.3	47.6	57.2	50.3	50.5	49.2	55.1	54.5	55	53	53	52	50	48.5	54.6	51.1	51	51.5	52.5	51.9	51.6	51.3
HGB	134	121	113.5	96.5	150	156	80	72	84	76.8	51.2	75.5	96.8	96	104	100.8	108	106.4	110.4	101.6	113.6	135	112	120	138.4	112.8	98.4	156	113.6	113.6	132	129	130	134	144	131	147	140	145	148	152	153	130	147	150	140	145	138	146
MCHC	295	303	294	309	270	292	295	298	296	309	320	292	292	296	298	300	290	292	295	306	303	290	295	296	292	296	292	292	293	254	298	291	300	264	273	266	280	275	280	290	285	267	288	288	275	275	282	290	284
MCH	14.7	14.4	15.1	14.8	14.7	14.4	14.2	14.5	14.1	14.5	14.6	14.3	14.7	14.2	14.5	14.4	14.3	14.3	14.5	14.3	14.6	14	14.5	14.1	14.2	14.2	14.1	14.4	13.9	14.5	15	14.7	14.7	14.6	14.9	14.6	14.8	14.4	14.5	14.6	14.6	14.6	14.7	14.7	14.8	14.5	14.6	14.3	14.7
LY	5.24	3.06	6.21	3.96	1.11	8.78	3.5	4.23	2.8	3.15	1.23	2.73	0.67	7.36	8.63	6.42	5.3	4.34	2.62	3.62	4.18	1.69	2.96	3.68	2.78	1.67	1.37	8.78	2.1	1.58	2.8	0.69	1.72	4.67	8.31	4.22	9.18	1.75	4	2.83	3.2	1.69	5.52	4.86	2.89	1.75	4	2.83	3.2
BA	0.02	0.03	0	0.02	0	0.03	0.01	0.01	0	0.01	0.01	0.02	0	0	0	0.02	0	0	0	0.03	0	0.01	0.05	0.02	0.01	0.01	0.1	0.03	0	0.02	0	0	0	0	0.02	0	0.02	0	0.01	0.01	0.02	0	0.01	0.01	0.01	0	0.01	0.008	0.015
EO	0.02	0	0.05	0.02	0	0	0.03	0.07	0	0.17	0.04	0.05	0	0.02	0.03	0.04	0.01	0.04	0.02	0.05	0.02	0.01	0.03	0.04	0.02	0	0	0	0.02	0	0.06	0	0.07	0	0	0	0	0.02	0.01	0	0.01	0	0	0	0.01	0	0	0.01	0
NE	0.99	0.14	0.98	1.66	0.19	0.37	0.37	1.72	0.42	3.36	0.62	2.46	0.18	1.96	0.68	3.36	3.35	6.5	6.81	6.34	5.37	0.96	1.65	1.79	1.29	1	1.59	0.37	4.03	1.39	1.82	1.54	1.44	0.29	0.24	0.09	0.82	0.98	0.45	0.7	0.6	0.05	0.38	0.66	0.99	0.99	0.85	0.99	0.4
PLT	1129	1583	926	1301	413	688	300	500	800	267	32	783	825	500	700	800	850	829	524	538	922	650	700	800	900	828	596	688	956	836	697	676	738	964	510	772	782	610	850	650	790	784	903	617	780	620	850	730	750
PDW	7.1	7.2	6.7	7	7	9.2	6.5	6.2	6.8	7.7	6.1	6.4	7	6.5	6.7	6.8	6.3	6.6	6.8	6.5	6.9	6	6.8	7	6.5	7	7.3	9.2	6.5	6.32	6.8	6.7	7.2	6.8	6.8	7	6.7	6.5	6.6	6.7	6.8	6.9	6.7	6.7	6.8	6.7	6.9	6.5	6.8
MPV	8.7	9	8.3	8.8	6.8	7.3	7.9	7.7	8	8.1	8.2	8	7.8	8	8.3	8.4	8.2	8.4	8.2	8.3	8.8	8.2	8.5	8.6	8.4	8.8	8.7	7.3	8.1	8.3	8.6	8.3	8.9	6.7	6.7	7	6.5	8.76	8.4	8.36	8.76	6.6	6.6	6.4	6.5	8.96	8.55	8.65	7.89
[truncated: 4 more columns]

## Sheet: Fig4
group	0w	0w	0w	0w	0w	0w	1w	1w	1w	1w	1w	1w	1w	1w	2w	2w	2w	2w	2w	2w	2w	4w	4w	4w	4w	4w	4w
sample	M1-0	M2-0	M3-0	M4-0	M5-0	M6-0	M1-1W	M2-1W	M3-1W	M4-1W	M5-1W	M6-1W	M7-1W	M8-1W	M1-2W	M2-2W	M3-2W	M4-2W	M5-2W	M6-2W	M7-2W	M1-4W	M2-4W	M3-4W	M4-4W	M5-4W	M6-4W
A/G	0.72	1.43	1.6	1.06	1.43	1.51	1.51	1.34	1.46	1.3	1.58	1.36	1.41	1.52	1.42	1.17	1.6	1.23	1.47	1.16	1.33	1.17	1.18	1.48	1.02	1.28	1.36
ALB	26.7	23.1	27	21.5	31.7	24	19	25.8	26.5	27.2	25.7	27.3	25.5	26	25	26.3	25.7	26.5	26.6	25.1	24.3	27	30	31	24	32.1	25.2
ALP	132	219	187	134	167	170	130	140	125	160	141	149	186	126	172	140	125	180	204	120	122	150	155	161	211	162	236
AST	173	138	547	166	169	116	120	150	105	140	147	107	127	98	98	139	121	150	87	90	141	130	193	85	101	148	170
CREA	15.21	14.09	15.64	12.38	15.7	13.98	14.9	16.25	12.9	16.5	15.53	16.75	12.76	17.2	14.5	15.25	12.9	13.2	3.25	15.03	14.03	15.5	14.98	18.14	14.81	20.97	13.15
Glb	34.7	20	16.4	28.4	20.5	18.4	19.5	21.5	20	20.1	19	20.9	21.8	19.3	20.1	22.5	18.8	21	19.9	21.3	23.5	22	23.6	18.5	27.8	22.1	19
GLUO	2.88	5.33	2.84	2.88	9.4	6.38	1.5	2.4	3.8	0.8	0.65	6.42	4.19	3.54	4.12	6.24	7.2	6.8	4.5	6.1	6.3	7.1	6.5	7.2	1.5	1.6	1.9
TCHO	1.3	1.15	1.38	1.88	1.35	1.28	1.4	1.5	1.6	1.7	1.48	1.92	1.66	1.43	1.35	1.6	1.45	1.5	1.7	1.24	1.19	1.5	1.37	1.42	1.57	1.13	0.81
TG	0.68	0.39	0.79	0.47	0.41	0.47	0.5	0.6	0.4	0.59	0.47	0.47	0.53	0.55	0.42	0.53	0.5	0.57	0.4	0.48	0.56	0.58	0.47	0.66	0.38	0.45	0.42
TP	59.6	48.6	42.6	58.4	49.8	46.1	48	52	51	50.5	49	49.5	52.6	48.6	48.7	52.6	53.5	50.4	49.2	46	54.8	52.3	51.5	45.9	56.2	50.4	44.9
UREA	12.1	11.9	11.3	10.7	7.7	11.7	10.2	8.9	11.3	9.8	9.9	7.4	10.3	9.6	9.8	10.3	8.5	11	8.7	11	9.4	11	11.4	9.9	10.9	9.6	11.4
ALT	44	39	199	32	39	26	35	46	32.5	43	38	30	38	24	50	49	37	35	19	30	38	32	37	21	30	53	34
WBC	3.4	3.54	0.89	1.22	3.15	11.76	3.9	4.8	2.85	4.2	3.35	5.85	2.94	7.04	4.2	3.75	4.6	6.2	4.88	4.5	3.87	4.8	4.23	4.06	1.37	5	2.03
MO	0.09	0.01	0	0.01	0	0.01	0.12	0.01	0.04	0.02	0	0.13	0	0.01	0.02	0.03	0.01	0	0.01	0.04	0	0.18	0	0.03	0.02	0.02	0
RBC	9.78	9.99	7.33	9.98	9.7	9.75	10.15	9.3	10.25	9.75	10.2	9.45	10.67	10.34	9.8	10.2	9.9	10.4	10.64	10.22	10.46	9.8	9.93	9.73	8.74	9.75	9.13
HCT	52.2	53.5	39.4	51.9	53.4	50.1	50.1	54.5	48.6	52	51.5	49.2	54.8	52.3	55.1	49.8	52	51.2	57.3	53.9	54.4	51	51.2	52	46.4	51.9	48.4
RDW	29.3	31.6	27	26.6	28	23.5	27	25.5	26.5	24.7	24	28	26.5	23.6	24.5	25.8	27	25	26.6	25.9	23.1	27.5	27.1	26	26.6	26.7	29
MCV	53.9	53.6	53.8	52	55.1	51.4	52	51.9	51.8	61.4	50.5	52.1	51.4	50.6	52	52.4	51.8	50.9	53.9	52.7	52	52.2	51.6	53.4	53.1	53.2	53
HGB	139	149	106	143	143	142	146	153	132	148	150	141	154	154	145	150	140	152	158	149	155	151	140	145	127	141	136
MCHC	266	279	269	276	268	283	285	270	255	261	291	287	286	294	279	286	284	291	276	276	285	284	273	279	274	272	281
MCH	14.4	14.9	14.5	14.3	14.7	14.6	14.4	14.8	14.6	14.7	14.7	14.9	14.7	14.9	14.5	14.8	14.7	14.6	14.8	14.6	14.8	14.8	14.1	14.9	14.5	14.5	14.9
LY	3.23	3.49	0.86	0.9	3.1	11.38	3.39	4.21	2.3	3.21	3.11	5.49	2.7	6.1	3.49	3.14	3.9	4.8	4.69	4.39	3.51	3.5	3.87	3.78	1.3	4.88	1.91
BA	0.01	0	0	0	0	0.02	0	0.01	0	0.01	0	0.01	0.01	0.01	0	0.01	0	0.01	0	0.01	0	0.01	0.01	0.01	0	0.01	0
EO	0.04	0.06	0.07	0.04	0.01	0	0.02	0	0.02	0.08	0.1	0	0.02	0	0.06	0.07	0.01	0	0	0.09	0	0.04	0.09	0.01	0.05	0	0
NE	0.07	0.04	0.03	0.3	0.05	0.35	0.26	0.31	0.4	0.6	0.15	0.19	0.23	0.92	0.62	0.3	0.25	0.9	0.18	0.06	0.36	1.12	0.35	0.27	0.07	0.09	0.12
PLT	789	764	294	836	794	727	600	755	800	690	552	640	633	598	670	810	740	680	836	737	797	820	906	618	806	857	407
PDW	7.5	6.7	6.4	6.6	6.8	6.8	6.5	6.8	6.7	6.6	7.1	6.6	6.8	6.9	6.8	6.7	6.6	6.9	6.7	6.7	6.7	6.8	6.9	6.8	7.2	7.3	7.1
MPV	6.9	6.5	6.8	6.5	6.6	6.6	6.45	6.8	6.7	6.6	6.7	6.5	6.5	6.6	6.55	6.7	6.8	6.4	6.3	6.4	6.4	6.8	6.5	6.7	7.1	6.8	6.9

## Sheet: Fig5
group	OB-EVs	OB-EVs	OB-EVs	OB-EVs	YC-EVs	YC-EVs	YC-EVs	YC-EVs	YC-EVs
sample	OB-1	OB-2	OB-3	OB-4	YC-1	YC-2	YC-3	YC-4	YC-5
A/G	1.03	1.22	1.24	1.22	1.27	1.22	1.17	2.6	1.33
ALB	31	35.4	34.4	34.1	31	37.3	36	37.2	38.3
ALP	221	414	190	174	119	102	100	128	118
AST	147	1022	234	375	319	612	303	304	1485
CREA	16.66	14.64	18.72	16.83	12.75	16.27	14.36	21.46	16.99
Glb	30.1	28.9	27.7	28	24.4	30.5	30.7	28.6	28.9
GLUO	7.68	14.73	5.76	5.24	18.53	8.61	2.9	2.26	12.46
TCHO	4.2	7.17	4.99	5.75	3.01	5.89	4.74	5.38	4.34
TG	3.02	2.39	1.96	2.15	1.8	1.46	2	1.78	1.43
TP	61.1	64.3	62.1	62.1	55.4	67.8	66.7	65.8	67.2
UREA	11.4	11.3	12.1	13	10.4	12	10.8	11.4	13.5
ALT	1352	1157	609	382	207	195	291	278	79
WBC	5.62	6.86	4.46	5.95	5.23	4.54	5.24	4.86	3.15
MO	0.16	0.27	0.22	0.06	0.15	0.06	0.03	0.19	0.21
RBC	7.69	10.09	10.47	10.49	8.36	3.36	1.4	6.66	11.21
HCV	59.6	54.9	52.6	53.3	56.3	53	52.1	51.5	56.2
HGB	144	167	171	174	140	51	22	104	190
MCHC	315	372	310	381	397	288	380	303	371
MCH	18.7	16.6	16.3	16.6	16.7	15.3	15.6	15.6	16.9
LY	3.33	2.97	6.12	7.58	5.52	3.89	3.72	4.83	2.51
NE	11.73	3.62	3.92	3.81	2.56	0.59	0.49	1.84	4.43
PLT	600.1	556	744	712	544	694	684	531	659
PDW	15.7	15.3	15	14.8	15.4	14.9	14.8	14.6	15.2
MPV	6.6	6.3	5.7	5.6	6.5	5.9	5.9	5.8	6.1
