# Supplementary material for: Impact of EV administration on murine hematology and metabolism
Source: PeerJ. 2026 Mar 23;14:e20952. doi: 10.7717/peerj.20952 (PMC13020431; doi:10.7717/peerj.20952)
Supplement: Supplemental Information 2 [file peerj-14-20952-s002.xls]

## Sheet: Sheet1
ITEM TO CHECK	IMPORTANCE	CHECKLIST
EXPERIMENTAL DESIGN
Definition of experimental and control groups	E	Yes
Number within each group	E	Yes
Assay carried out by core lab or investigator's lab?	D	Yes
Acknowledgement of authors' contributions	D	Yes
SAMPLE
Description	E	Yes
Volume/mass of sample processed	D	Yes
Microdissection or macrodissection	E	Yes
Processing procedure	E	Yes
If frozen - how and how quickly?	E	Yes
If fixed - with what, how quickly?	E	Yes
Sample storage conditions and duration (especially for FFPE samples)	E	Yes
NUCLEIC ACID EXTRACTION
Procedure and/or instrumentation	E	Yes
Name of kit and details of any modifications	E	Yes
Source of additional reagents used	D	n/a
Details of DNase or RNAse treatment	E	Yes
Contamination assessment (DNA or RNA)	E	Yes
Nucleic acid quantification	E	Yes
Instrument and method	E	Yes
Purity (A260/A280)	D	Yes
Yield	D	n/a
RNA integrity method/instrument	E	n/a
RIN/RQI or Cq of 3' and 5' transcripts	E	n/a
Electrophoresis traces	D	n/a
Inhibition testing (Cq dilutions, spike or other)	E	n/a
REVERSE TRANSCRIPTION
Complete reaction conditions	E	Yes
Amount of RNA and reaction volume	E	Yes
Priming oligonucleotide (if using GSP) and concentration	E	Yes
Reverse transcriptase and concentration	E	Yes
Temperature and time	E	Yes
Manufacturer of reagents and catalogue numbers	D	Yes
Cqs with and without RT	D*	n/a
Storage conditions of cDNA	D	Yes
qPCR TARGET INFORMATION
If multiplex, efficiency and LOD of each assay.	E	n/a
Sequence accession number	E	Yes
Location of amplicon	D	n/a
Amplicon length	E	Yes
In silico specificity screen (BLAST, etc)	E	n/a
Pseudogenes, retropseudogenes or other homologs?	D	n/a
Sequence alignment	D	n/a
Secondary structure analysis of amplicon	D	n/a
Location of each primer by exon or intron (if applicable)	E	n/a
What splice variants are targeted?	E	n/a
qPCR OLIGONUCLEOTIDES
Primer sequences	E	Yes
RTPrimerDB Identification Number	D	n/a
Probe sequences	D**	n/a
Location and identity of any modifications	E	n/a
Manufacturer of oligonucleotides	D	n/a
Purification method	D	n/a
qPCR PROTOCOL
Complete reaction conditions	E	Yes
Reaction volume and amount of cDNA/DNA	E	Yes
Primer, (probe), Mg++ and dNTP concentrations	E	Yes
Polymerase identity and concentration	E	Yes
Buffer/kit identity and manufacturer	E	Yes
Exact chemical constitution of the buffer	D	Yes
Additives (SYBR Green I, DMSO, etc.)	E	Yes
Manufacturer of plates/tubes and catalog number	D	Yes
Complete thermocycling parameters	E	Yes
Reaction setup (manual/robotic)	D	Yes
Manufacturer of qPCR instrument	E	Yes
qPCR VALIDATION
Evidence of optimisation (from gradients)	D	n/a
Specificity (gel, sequence, melt, or digest)	E	Yes
For SYBR Green I, Cq of the NTC	E	Yes
Standard curves with slope and y-intercept	E	n/a
PCR efficiency calculated from slope	E	Yes
Confidence interval for PCR efficiency or standard error	D	n/a
r2 of standard curve	E	Yes
Linear dynamic range	E	n/a
Cq variation at lower limit	E	n/a
Confidence intervals throughout range	D	n/a
Evidence for limit of detection	E	n/a
If multiplex, efficiency and LOD of each assay.	E	n/a
DATA ANALYSIS
qPCR analysis program (source, version)	E	Yes
Cq method determination	E	Yes
Outlier identification and disposition	E	n/a
Results of NTCs	E	n/a
Justification of number and choice of reference genes	E	Yes
Description of normalisation method	E	Yes
Number and concordance of biological replicates	D	n/a
Number and stage (RT or qPCR) of technical replicates	E	Yes
Repeatability (intra-assay variation)	E	n/a
Reproducibility (inter-assay variation, %CV)	D	n/a
Power analysis	D	n/a
Statistical methods for result significance	E	Yes
Software (source, version)	E	Yes
Cq or raw data submission using RDML	D	n/a
Table 1. MIQE checklist for authors, reviewers and editors. All essential information (E) must be submitted with the manuscript. Desirable
information (D) should be submitted if available. If using primers obtained from RTPrimerDB, information on qPCR target, oligonucleotides,
protocols and validation is available from that source.
*: Assessing the absence of DNA using a no RT assay is essential when first extracting RNA. Once the sample has been validated as
RDNA-free, inclusion of a no-RT control is desirable, but no longer essential.
**: Disclosure of the probe sequence is highly desirable and strongly encouraged. However, since not all commercial pre-designed assay
vendors provide this information, it cannot be an essential requirement. Use of such assays is advised against.
