# Supplementary material for: Impact of EV administration on murine hematology and metabolism
Source: PeerJ. 2026 Mar 23;14:e20952. doi: 10.7717/peerj.20952 (PMC13020431; doi:10.7717/peerj.20952)
Supplement: Supplemental Information 3 [file peerj-14-20952-s003.xls]

## Sheet: Sheet1
ITEM TO CHECK	IMPORTANCE	CHECKLIST
EXPERIMENTAL DESIGN
Definition of experimental and control groups	E	Manuscript: Materials & Methods / Experimental Animals & Results. Groups defined: Non-EVs (PBS control), M-EVs (syngeneic), R-EVs (xenogeneic), OB-EVs (ob/ob donor), C-EVs (wild-type donor). Page2, lines66-84; Page7, lines256-273.
Number within each group	E	Fig6 (qPCR): n=3 biological replicates per group. Location: Suppl. File: peerj-123390-Primer_and_Ct_for_qPCR.xlsx, "qPCR CT" sheet
Assay carried out by core lab or investigator's lab?	D	Manuscript: Author Affiliations. Assays performed in the Central Laboratory, the First Affiliated Hospital of Xi'an Medical University (institutional core facility). Page1, line3.
Acknowledgement of authors' contributions	D	Manuscript: Declarations Section. Funding and competing interests acknowledged
SAMPLE
Description	E	Manuscript: Materials & Methods / qPCR. Fig6A: Plasma-derived EVs; Fig6B/6E: Liver tissue from ob/ob mice. Page4-5, line155-167.
Volume/mass of sample processed	D	Manuscript: Materials & Methods / qPCR. "approximately 50 mg" of liver tissue used for homogenization. Page4-5, line155-167.
Microdissection or macrodissection	E	Manuscript: Materials & Methods / Histopathological Analysis. Macrodissection of entire liver lobes implied.Page3-4, line116-126.
Processing procedure	E	Manuscript: Materials & Methods / qPCR. EVs: Trizol LS + miRNeasy Mini Kit; Tissue: TRIzol method. Page4-5, line155-167.
If frozen - how and how quickly?	E	Manuscript: Materials & Methods / Isolation and Characterization of EVs. Storage at -80°C. Page4-5, line155-167.
If fixed - with what, how quickly?	E	Manuscript: Materials & Methods / Histopathological Analysis. Fixed in 4% neutral-buffered formalin.Page3-4, line116-126.
Sample storage conditions and duration (especially for FFPE samples)	E	Manuscript: Materials & Methods / Isolation and Characterization of EVs. Storage at -80°C. Page3, line101-108.
NUCLEIC ACID EXTRACTION
Procedure and/or instrumentation	E	Manuscript: Materials & Methods / qPCR. EVs: Trizol LS + miRNeasy Mini Kit; Tissue: TRIzol method. Page5, line168-175.
Name of kit and details of any modifications	E	Manuscript: Materials & Methods / qPCR. Kits: Trizol LS (Invitrogen), miRNeasy Mini Kit (Qiagen). Page5, line168-175.
Source of additional reagents used	D	n/a
Details of DNase or RNAse treatment	E	Manuscript: Materials & Methods / qPCR. "Residual genomic DNA was removed using DNase I (Qiagen)". Page5, line168-175.
Contamination assessment (DNA or RNA)	E	DNase treatment step confirms assessment and removal of DNA contamination. Page5, line168-175.
Nucleic acid quantification	E	Manuscript: Materials & Methods / qPCR. RNA concentration measured using UV spectrophotometer. Page5, line168-175.
Instrument and method	E	Manuscript: Materials & Methods / qPCR. Nanodrop 2000 spectrophotometer (Thermo Fisher). Page5, line168-175.
Purity (A260/A280)	D	Manuscript: Materials & Methods / qPCR. "purity (A260/A280 > 1.8). Page5, line168-175.
Yield	D	n/a
RNA integrity method/instrument	E	Manuscript: Materials & Methods / qPCR. Agilent 2100 Bioanalyzer used for EV RNA (RIN value ≥ 7.0). Page5, line168-175.
RIN/RQI or Cq of 3' and 5' transcripts	E	RIN ≥ 7.0 for EV RNA. Page5, line168-175.
Electrophoresis traces	D	n/a
Inhibition testing (Cq dilutions, spike or other)	E	n/a
REVERSE TRANSCRIPTION
Complete reaction conditions	E	Manuscript: Materials & Methods / qPCR. miRNA: TaqMan MicroRNA RT Kit, 42°C 60min; mRNA: Evo M-MLV RT Kit, 42°C 15min. Page5, line168-175.
Amount of RNA and reaction volume	E	Manuscript: Materials & Methods / qPCR. "One microgram of RNA was reverse transcribed" for mRNA. Page5, line168-175.
Priming oligonucleotide (if using GSP) and concentration	E	Manuscript: Materials & Methods / qPCR. miRNA: "miR-26-5p-specific stem-loop primers"; mRNA: Gene-specific primer. Page5, line168-175.
Reverse transcriptase and concentration	E	Manuscript: Materials & Methods / qPCR. miRNA: MultiScribe Reverse Transcriptase; mRNA: Evo M-MLV (concentration defined by kit). Page5, line168-175.
Temperature and time	E	Manuscript: Materials & Methods / qPCR. miRNA: 70°C 5min + 42°C 60min + 85°C 5min; mRNA: 65°C 5min + 42°C 15min. Page5, line168-175.
Manufacturer of reagents and catalogue numbers	D	Manuscript: Materials & Methods / qPCR. Catalog numbers: AG11728, AG11701 (Accurate Biology). Page5, line168-175.
Cqs with and without RT	D*	n/a
Storage conditions of cDNA	D	Manuscript: Materials & Methods / qPCR. stored at -20°C . Page5, line168-175.
qPCR TARGET INFORMATION
If multiplex, efficiency and LOD of each assay.	E	Not multiplex. Page5, line168-175.
Sequence accession number	E	Suppl. File: peerj-123390-Primer_and_Ct_for_qPCR.xlsx, "Primers" sheet. Primer sequences provided
Location of amplicon	D	n/a
Amplicon length	E	Suppl. File: "Primers" sheet. Length inferable from primer sequences
In silico specificity screen (BLAST, etc)	E	n/a
Pseudogenes, retropseudogenes or other homologs?	D	n/a
Sequence alignment	D	n/a
Secondary structure analysis of amplicon	D	n/a
Location of each primer by exon or intron (if applicable)	E	Manuscript: Materials & Methods / qPCR. DNase treatment and mRNA-specific priming design to avoid genomic DNA. Page5, line168-175.
What splice variants are targeted?	E	n/a
qPCR OLIGONUCLEOTIDES
Primer sequences	E	Suppl. File: peerj-123390-Primer_and_Ct_for_qPCR.xlsx, "Primers" sheet. Full sequences for miR-26a-5p, U6, Vldlr, Rgs4, Nampt, Kpna3, Actin
RTPrimerDB Identification Number	D	n/a
Probe sequences	D**	n/a
Location and identity of any modifications	E	n/a
Manufacturer of oligonucleotides	D	n/a
Purification method	D	n/a
qPCR PROTOCOL
Complete reaction conditions	E	Manuscript: Materials & Methods / qPCR. "qPCR was performed using the SYBR® Green Premix Pro Taq HS Kit... A 20 μL reaction system". Page5, line168-175.
Reaction volume and amount of cDNA/DNA	E	20 μL reaction system. Amount defined by kit protocol. Page5, line168-175.
Primer, (probe), Mg++ and dNTP concentrations	E	Concentrations defined by the pre-mixed kit (SYBR® Green Premix Pro Taq HS Kit). Page5, line168-175.
Polymerase identity and concentration	E	Identity and concentration defined by the kit. Page5, line168-175.
Buffer/kit identity and manufacturer	E	SYBR® Green Premix Pro Taq HS Kit (Cat. No. AG11701, Accurate Biology). Page5, line168-175.
Exact chemical constitution of the buffer	D	Constitution defined by the commercial kit used. Page5, line168-175.
Additives (SYBR Green I, DMSO, etc.)	E	SYBR Green I. Page5, line168-175.
Manufacturer of plates/tubes and catalog number	D	Standard instrument and kit. Page5, line168-175.
Complete thermocycling parameters	E	Manuscript: Materials & Methods / qPCR. Page5, line168-175.
Reaction setup (manual/robotic)	D	Manuscript: Materials & Methods / qPCR. Page5, line168-175.
Manufacturer of qPCR instrument	E	Manuscript: Materials & Methods / qPCR. "real-time fluorescence quantitative PCR instrument". Page5, line168-175.
qPCR VALIDATION
Evidence of optimisation (from gradients)	D	n/a
Specificity (gel, sequence, melt, or digest)	E	Manuscript: Materials & Methods / qPCR. Specificity confirmed by "melt curve analysis" (inherent to SYBR Green). Page5, line168-175.
For SYBR Green I, Cq of the NTC	E	Suppl. File: peerj-123390-Primer_and_Ct_for_qPCR.xlsx
Standard curves with slope and y-intercept	E	n/a
PCR efficiency calculated from slope	E	Manuscript: Materials & Methods / qPCR. Page5, line168-175.
Confidence interval for PCR efficiency or standard error	D	n/a
r2 of standard curve	E	Manuscript: Materials & Methods / qPCR. Page5, line168-175.
Linear dynamic range	E	n/a
Cq variation at lower limit	E	n/a
Confidence intervals throughout range	D	n/a
Evidence for limit of detection	E	n/a
If multiplex, efficiency and LOD of each assay.	E	n/a
DATA ANALYSIS
qPCR analysis program (source, version)	E	Manuscript: Materials & Methods / Statistical Analysis. Analysis performed with GraphPad Prism 9.0
Cq method determination	E	Ct determined by instrument software. Page5, line168-175.
Outlier identification and disposition	E	n/a
Results of NTCs	E	n/a
Justification of number and choice of reference genes	E	Location: Suppl. File: "qPCR CT" shee. U6 for miRNA. Actin for mRNA
Description of normalisation method	E	∆∆Ct method. Location: Suppl. File: "qPCR CT" sheet (columns: ∆Ct, ∆∆Ct, 2^-∆∆Ct)
Number and concordance of biological replicates	D	n=3 biological replicates. Location: Suppl. File: "qPCR CT" sheet
Number and stage (RT or qPCR) of technical replicates	E	Suppl. File: peerj-123390-Primer_and_Ct_for_qPCR.xlsx
Repeatability (intra-assay variation)	E	n/a
Reproducibility (inter-assay variation, %CV)	D	n/a
Power analysis	D	n/a
Statistical methods for result significance	E	Manuscript: Materials & Methods / qPCR. Page5, line168-175.
Software (source, version)	E	Manuscript: Materials & Methods / qPCR. Page5, line168-175.
Cq or raw data submission using RDML	D	n/a
Table 1. MIQE checklist for authors, reviewers and editors. All essential information (E) must be submitted with the manuscript. Desirable
information (D) should be submitted if available. If using primers obtained from RTPrimerDB, information on qPCR target, oligonucleotides,
protocols and validation is available from that source.
*: Assessing the absence of DNA using a no RT assay is essential when first extracting RNA. Once the sample has been validated as
RDNA-free, inclusion of a no-RT control is desirable, but no longer essential.
**: Disclosure of the probe sequence is highly desirable and strongly encouraged. However, since not all commercial pre-designed assay
vendors provide this information, it cannot be an essential requirement. Use of such assays is advised against.
