# Supplementary material for: Impact of EV administration on murine hematology and metabolism
Source: PeerJ. 2026 Mar 23;14:e20952. doi: 10.7717/peerj.20952 (PMC13020431; doi:10.7717/peerj.20952)
Supplement: Supplemental Information 4 [file peerj-14-20952-s004.xlsx]

## Sheet: Primers
Genes	Forward primer	Reverse primer
miR-26a-5p	TCGGCAGGTTCAAGTAATCCAG	CTCAACTGGTGTCGTGGA
U6	CTCGCTTCGGCAGCACA	AACGCTTCACGAATTTGCGT
Vldlr	TGATTGCGAAGACGGTTCTGA	CCAGGACACGGGGATACACT
Rgs4	GAGTGCAAAGGACATGAAACATC	TTTTCCAACGATTCAGCCCAT
Nampt	GCAGAAGCCGAGTTCAACATC	TTTTCACGGCATTCAAAGTAGGA
Kpna3	TCGGGAACTTCTGCACAGAC	ACACCGCTTGTTCACAAACATT
Actin	CCCAAAGCTAACCGGGAGAAG	CCAGAATCCAACACGATGCC

## Sheet: qPCR CT
qPCR for EVs(Fig6A)
Group	Sample	Ct miR-26	Ct Reference miRNA	∆Ct	∆∆Ct	2^-∆∆Ct
OB-EVs	Sample1	18.4	14.056	4.344	-0.0723333	1.05142
	Sample2	18.694	14.144	4.55	0.133667	0.911512
	Sample3	19.211	14.856	4.355	-0.0613333	1.04343
C-EVs	Sample1	15.49	14.554	0.936	-3.48033	11.1605
	Sample2	15.537	14.214	1.323	-3.09333	8.53466
	Sample3	16.308	14.006	2.302	-2.11433	4.3299
qPCR for livers (Fig6B)
Group	Sample	miR-miR-26	Ct U6	∆Ct	∆∆Ct	2^-∆∆Ct
OB-EVs	Sample1	16.443	9.148	7.295	0.0576667	0.960817
	Sample2	16.544	9.336	7.208	-0.0293333	1.02054
	Sample3	16.96	9.751	7.209	-0.0283333	1.01983
C-EVs	Sample1	16.523	9.968	6.555	-0.682333	1.60473
	Sample2	16.552	9.874	6.678	-0.559333	1.47359
	Sample3	16.095	9.447	6.648	-0.589333	1.50455
qPCR for livers (Fig6E)
	Sample	Ct Vldlr	∆Ct	∆∆Ct	2^-∆∆Ct
OB-EVs	Sample1	19.336	4.072	-0.04	1.02811
	Sample2	19.001	3.908	-0.204	1.15189
	Sample3	19.567	4.356	0.244	0.844401
C-EVs	Sample1	19.554	4.553	0.441	0.736624
	Sample2	19.021	3.657	-0.455	1.37078
	Sample3	19.439	4.321	0.209	0.865137
	Sample	Ct Rgs4	∆Ct	∆∆Ct	2^-∆∆Ct
OB-EVs	Sample1	17.001	1.737	-0.306333	1.23656
	Sample2	17.254	2.161	0.117667	0.921677
	Sample3	17.443	2.232	0.188667	0.877416
C-EVs	Sample1	17.299	2.298	0.254667	0.838181
	Sample2	16.767	1.403	-0.640333	1.55869
	Sample3	17.002	1.884	-0.159333	1.11677
	Sample	Ct Nampt	∆Ct	∆∆Ct	2^-∆∆Ct
OB-EVs	Sample1	22.332	7.068	-0.23	1.17283
	Sample2	22.479	7.386	0.088	0.940826
	Sample3	22.651	7.44	0.142	0.906262
C-EVs	Sample1	23.045	8.044	0.746	0.596254
	Sample2	23.328	7.964	0.666	0.630252
	Sample3	23.6	8.482	1.184	0.44013
	Sample	Ct Kpna3	∆Ct	∆∆Ct	2^-∆∆Ct
OB-EVs	Sample1	25.146	9.882	-0.111667	1.08048
	Sample2	25.196	10.103	0.109333	0.927016
	Sample3	25.207	9.996	0.00233333	0.998384
C-EVs	Sample1	26.004	11.003	1.00933	0.496776
	Sample2	25.975	10.611	0.617333	0.651875
	Sample3	26.974	11.856	1.86233	0.275031
	Sample	Ct Actin Reference gene
OB-EVs	Sample1	15.264
	Sample2	15.093
	Sample3	15.211
C-EVs	Sample1	15.001
	Sample2	15.364
	Sample3	15.118
